# Supplementary material for: Semi-Quantitatively Designing Two-Photon High-Performance Fluorescent Probes for Glutathione S-Transferases
Source: Research (Wash D C). 2020 Mar 18;2020:7043124. doi: 10.34133/2020/7043124 (PMC7114728; doi:10.34133/2020/7043124)
Supplement: Supplementary Materials — Detailed experimental and computational methods, material preparations, characterizations, fluorescence imaging videos, and supplementary figures and tables are available in Supplementary Materials. [file 7043124.f1.zip]

Archive with 3 entries (3 files):
- Supplementary Materials.pdf
- Video 1.avi
- Video 2.avi
